# Supplementary material for: Diet-responsive transcriptional regulation of insulin in a single neuron controls systemic metabolism
Source: PLoS Biol. 2022 May 20;20(5):e3001655. doi: 10.1371/journal.pbio.3001655 (PMC9162364; doi:10.1371/journal.pbio.3001655)
Supplement: S1 Data — (XLSX) [file pbio.3001655.s008.xlsx]

## Sheet: Fig. 1C
BAG OP50	BAG Glucose	AIA OP50	AIA Glucose	AIM OP50	AIM Glucose	AIY OP50	AIY Glucose	AWA OP50	AWA Glucose	ASH OP50	ASH Glucose	ASE OP50	ASE Glucose
0.660837	0.761995	0.624767	0.831871	0.916958	0.201987	0.481661	0.243523	0.60611	0.483099	0.470201	1.40375	0.552298	1.0312
0.369004	0.967497	0.579294	1.53071	0.798527	0.495103	0.878343	0.906508	0.517867	1.6727	0.631269	0.821345	1.40515	0.348479
0.712892	0.555837	2.04984	0.405647	1.39197	0.658107	0.767164	1.32497	0.565882	1.45364	1.33852	0.94278	0.295198	0.846653
0.0667606	0.0332566	0.467968	0.397307	0.834825	0.667781	1.1851	1.09778	0.621234	0.817863	0.607426	0.336705	2.93192	0.747087
0.930689	0.475739	0.568392	3.5247	1.05772	1.24593	1.68773	0.727031	0.655822	0.187692	0.987223	0.723695	0.945642	1.20231
0.583854	0.356974	0.366532	0.940392	1.3635	0.594863	1.22814	1.62528	0.769961	3.00713	0.621968	1.62161	0.74855	1.11999
0.911151	0.154887	0.897623	1.20276	0.564691	0.50398	0.877689	0.336078	0.88234	1.52586	1.11565	0.95465	0.669517	0.882096
0.454583	0.123578	1.80542	0.552201	1.76282	1.35827	0.812543	1.37242	2.21964	1.02618	2.531	1.87841	0.493849	0.661202
2.34128	1.9229	1.64016	1.5479	0.661243	0.198738	1.24397	0.565104	2.16114	0.628462	0.696749	0.951404	0.957879	0.82177
1.3511	0.455411	0.873231	0.684142	0.859707	0.597886	1.52322	0.409357	0.801267	0.841953	1.13507	1.42629	0.698984	2.12712
0.0654955	0.481746	1.34244	0.585928	1.26335	0.794819	0.743878	0.627606	0.742293	0.561806	0.5523	0.82716	0.974422	0.376987
1.39578	0.516556	0.568749	1.03246	0.627086	0.93499	0.516372	1.11589	1.04895	1.04663	0.733263	1.53664	1.54836	0.59579
0.416867	0.299947	1.18177	0.901386	0.761148	1.02837	1.05419	0.724909	1.16763	1.29139	2.11019	2.47396	1.28535	0.326509
0.817787	0.61095	1.41805	0.35995	1.13645	1.17334	0.808241	2.5923	0.517124	1.19741	1.18762	0.491995	0.459502	0.594735
0.163968	0.465817	1.46431	0.799578	0.735038	0.400799	0.987721	0.426757	0.949364	0.757014	0.853026	0.701605	0.850459	1.24766
0.686926	0.810055	1.03396	0.232857	0.877627	0.619484	0.555404	0.727364	1.66468	0.691223	1.08229	0.253517	1.18293	0.401007
0.653617	0.262946	0.706914	0.192397	0.873343	0.915287	1.11497	0.694186	1.1087	1.01916	0.587211	0.693838	1.30424	1.56505
1.24675	0.254819	0.275481	1.31641	0.812206	0.358521	1.00528	0.327407	0.468095	1.59945	0.759033	1.13503	1.19079	2.38101
0.806336	0.465631	1.1351	0.663993	1.1469	0.577768	1.305	0.253105	1.27459	0.725271	1.2782	0.879436	0.907375	1.29219
0.573274	0.243114	1.89336	1.11599	0.814596	0.554456	1.22339	0.507293	0.458185	0.743841	0.947686	0.714466	0.545249	1.20764
1.31745	0.17471	0.832345	0.304842	1.74029	0.927544	1.35783	1.44437	0.619762	4.7704	0.870479	2.1713	0.850395	3.54732
1.01573	0.244002	0.346204	1.00517	0.434031	2.54438	1.60257	1.96444	0.695392	0.95037	0.874313	1.54964	1.20151	1.47407
0.873295	0.227673	0.57704	0.257279	1.25272	1.95374	1.46346	1.86656	0.517354	1.39706	0.601671	2.5182	1.23184	1.1265
1.12531	0.143861	0.210023	0.71331	0.890637	3.41862	0.851942	4.15862	0.762177	1.03878	0.606016	1.28776	0.768597	0.261856
0.871355	1.46068	0.217261	1.52564	1.40688	2.51857	0.626853	2.00629	0.655529	0.971221	1.47461	2.91288	0.85046	0.99423
1.99181	0.987539	1.97528	0.99941	0.538628	1.42826	1.30527	1.50907	0.725006	1.88512	1.23703	2.0494	0.427244	0.673814
0.906749	0.693174	1.73945	0.93368	1.08928	1.06542	0.362922	1.35271	0.994988	1.50772	1.10999	1.57745	1.76753	0.570897
2.01166	0.303723	1.20904	0.606289	0.714187	1.62925	0.429159	0.947921	2.12331	1.24401	0.803156	0.369919	0.881294	0.748467
1.70875	0.921616	0.90303	1.75391	1.67363	0.568201		0.317562	1.69877	1.44594	0.586413	1.76837	1.35896	0.756919
2.24818	0.426401	2.1408	1.0058		0.692509		0.573042	2.61003	1.99684	1.67513	1.44583	1.22438	0.499809
1.59815	0.21666	0.16136	0.691018		0.803128		0.630665	0.781609	0.250036	0.814948	0.728357	0.490131	0.582499
1.14647	0.515727	1.0254	0.383303		0.710799		0.484806	0.783966	0.347644	0.376609	0.96499		0.535541
0.109456	0.955729	0.314787	0.736104		1.42186		1.75405	0.831237	1.63909	0.911944	0.523687		1.11897
0.787146	0.766855	1.38978	0.467835		1.11988		0.778209	0.924909	1.19416	1.16785	0.615718
0.0706887	0.728148	0.481885	1.2391		0.40894		0.86649	0.519975	0.898207	1.21829	1.0041
1.69269	0.407136	2.1799	0.934819		0.756184		0.771152	0.889412	1.05045	1.44566	0.520335
1.01097	0.0617008	0.547993	2.74254		0.274745		0.538425	0.54552	1.27298		1.16655
0.915723	0.104663	0.855054	0.602207					1.27773	0.722097
0.260329	0.973294		0.593603					1.29827	0.51688
1.99977	0.794231							0.973999	2.8029
0.77122	1.27305							0.869091	1.65104
0.882002	0.529603							1.7872	0.76603
0.90725								0.91389	0.298586
2.02134									1.48842
1.73791

## Sheet: Fig.2A
No glucose + heat killed	Heat-killed OP50 + post-fed glucose
0.165642	0.34841
0.385239	0.164482
2.32402	0.298552
0.248598	0.18253
1.02634	3.23184
0.491786	1.19139
0.935802	0.240693
1.05231	0.277872
1.40335	1.66656
1.49994	1.38978
0.214169	0.325238
0.278755	0.179513
2.28222	0.717615
0.525189	0.146058
0.366307	0.47953
0.400076	0.322309
1.67563	2.30871
1.64974	1.11883
2.85594	1.30243
1.48131	0.362705
0.392081	0.72755
0.345562	0.180582
0.785316	0.801216
1.0048	0.571384
0.285613	0.84143
0.809928	0.844112
2.13426	0.567546
2.32537	0.265331
0.951478	0.122374
0.385918	0.055926
0.925282	0.358255
0.92322	0.217452
0.270499	0.482782
0.312157	0.103775
2.23191	0.15931
1.05716	0.164139
1.26489	0.130965
0.278625	0.272562
0.580662	0.0837295
0.276022	0.356985
2.1149	0.238813
1.08198	0.942076
1.69836	0.289406
0.851547	1.25684
0.434908	0.387464
0.88195	1.79828
0.395327	0.825493
1.18109	0.639801
0.771974	0.442972
0.629099	0.310685
0.936182	0.612269
0.317032	0.293233
0.332191	0.483425
0.215055	0.44829
0.374973	0.606618
3.75007	1.94607
2.59308
0.637167

## Sheet: Fig. 2B
	H2O
WT	1.06677	0.715577	0.876184	0.525459	0.741566	0.655288	0.854118	1.26195	0.763589	1.7603	1.3575	1.1675	1.09568	1.22877	0.660329	1.4338	1.00298	0.875926	0.956729	2.63127	1.70563	1.39983	1.15071	0.863712	0.167894	0.764314	0.367251	1.87559	0.800546	0.685239	0.170589	2.76262	1.04859	0.409984	0.54551	1.30115	0.914513	0.192462	0.242595	0.411634	2.32831	1.11141	0.341079	0.273841	1.3676	1.43058	3.11131	0.965575	2.8589
che-3	0.0624419	0.0420848	0.302349	0.234007	0.0128591	0.0854966	0.0809863	0.0404031	0.399257	0.0417093	0.0234745	0.139274	0.0324058	0.288022	0.37579	0.0946668	0.0348656	0.407335	0.412934	0.117002	0.0616837	0.0702694	0.0511947	0.364626	0.283554	0.555804	0.00750993	0.404056	0.270871	0.195969	0.0646528	0.0216919	0.0086661	0.181942	0.0313049	0.0353865	0.00834704	0.103551	0.132085	0.0829353	0.0832324	0.292472	0.0413217	0.470444	0.127617	0.236844	0.0594975	0.046662	0.0347239
[truncated: 72 more columns]

## Sheet: Fig. 2C
	H2O
wild-type	1.23973	1.11183	0.946192	0.678762	1.76418	0.750542	0.244138	0.295085	0.84429	0.972754	1.23757	0.998764	1.52583	1.50006	0.973298	0.91697	1.84673	1.26179	1.52911	1.35521	0.907207	1.07075	1.35512	0.530743	0.29933	1.46521	0.946877	1.16597	0.560998	0.385938	1.40502	0.523218	1.45614	0.940519	0.928309	0.801681	0.264121	0.478115	0.0707852	0.545673	0.996535	1.12594	0.343963	0.517878	1.61282	1.14391	0.988463	0.839703	1.96188
unc-13(s69)	1.20956	0.87302	0.438856	0.326657	0.354415	0.193817	1.07285	1.33741	1.42241	1.06038	0.419842	0.313298	1.51836	1.50888	0.434299	0.530589	1.01402	0.404536	0.857977	0.463281	0.374605	0.485363	1.05905	0.652084	1.23905	0.521067	1.51991	1.19749	0.288253	0.365775	1.0936	0.877414	0.777251	0.214821	0.198347	0.130458	0.287918	0.2859	0.723026	0.552149	0.341527	0.220881	1.27725	0.211111	0.686741	0.525224	0.344281	0.385443	0.957233
unc-13(e51)	0.299305	0.0683533	0.417025	0.158011	0.249921	1.06351	1.58336	0.284238	0.0657851	0.355484	0.479388	1.7272	0.623467	0.105598	1.65244	0.384906	0.406282	0.671845	0.651832	0.408229	0.531024	0.797227	0.475862	1.18002	0.880713	1.30231	0.794766	0.469854	0.227973	1.87819	0.923738	1.09676	0.917954	0.831812	0.483796	0.965619	0.728851	1.42712	0.640454	0.478143	0.435924	0.834148	0.586319	0.334903	0.225115	1.3617	0.488766	0.19808	0.168873
[truncated: 105 more columns]

## Sheet: Fig. 2D
	H2O
wild-type	1.23973	1.11183	0.946192	0.678762	1.76418	0.750542	0.244138	0.295085	0.84429	0.972754	1.23757	0.998764	1.52583	1.50006	0.973298	0.91697	1.84673	1.26179	1.52911	1.35521	0.907207	1.07075	1.35512	0.530743	0.29933	1.46521	0.946877	1.16597	0.560998	0.385938	1.40502	0.523218	1.45614	0.940519	0.928309	0.801681	0.264121	0.478115	0.0707852	0.545673	0.996535	1.12594	0.343963	0.517878	1.61282	1.14391	0.988463	0.839703	1.96188
unc-31(e298)	1.39365	0.343616	2.25439	0.990014	1.0811	0.60671	1.12433	0.735889	1.33008	1.68065	0.885469	0.577522	0.39787	0.417323	0.507987	0.236844	0.9073	0.379053	0.23875	0.33441	2.25186	0.341239	0.245872	0.856456	0.254584	0.673296	0.317633	0.407728	0.280738	2.08614	0.837845	1.95278	1.63312	0.234466	0.245728	2.73064	1.8203	0.944809	1.26954	0.539918	0.61656	0.9188	0.837432	2.15971	1.13652	0.94221	1.70633	1.33126	0.885385
unc-31(e169)	1.23973	1.11183	0.946192	0.678762	1.76418	0.750542	0.244138	0.295085	0.84429	0.972754	1.23757	0.998764	1.52583	1.50006	0.973298	0.91697	1.01171	1.11052	0.820547	0.695537	0.778106	0.805426	1.25576	0.559304	0.664765	1.6374	0.0622013	0.0851239	0.69467	0.57022	0.451317	0.363756	0.777821	0.958192	0.299969	0.117891	1.28032	0.646718	1.1893	1.12755	0.917811	0.61291	2.39251	1.75179	0.240755	1.24463	1.38732	2.10785	1.36839
[truncated: 105 more columns]

## Sheet: Fig. 2E
	H2O
wild-type	1.30203	0.881065	1.19459	1.47243	0.891277	1.04589	0.717429	1.15444	0.907564	0.719357	0.738595	0.67891	0.564238	0.580265	0.91413	1.06691	0.943149	0.846686	0.454092	1.56215	1.28596	1.02979	0.790154	1.99492	0.928067	1.27208	0.685396	1.37843	0.837448	0.787021	1.3442	0.598308	1.18928	0.889206	1.06371	1.06696	0.913086	0.755259	1.67719	0.443811	0.881617	0.331384	0.66153	0.511904	1.24182	0.867217	2.93378	1.00526	0.517419
gcy-33p::unc-31RNAi	1.22887	0.317947	0.230844	0.13279	0.270217	0.260151	0.254141	0.232579	1.25059	0.342379	1.16002	1.65953	0.860503	0.273733	0.339218	0.275548	0.728946	0.338252	0.406609	0.275812	1.39017	0.242417	1.71326	1.00467	0.615557	0.0629172	0.730897	0.478979	0.582344	0.688446	0.154442	0.872049	0.711214	0.753673	0.404476	0.838405	0.229496	0.625157	0.322995	1.33242	0.940404	0.316737	0.0958963	1.31332	0.791028	0.380453	0.183281	0.152487	0.149777
[truncated: 111 more columns]

## Sheet: Fig. 2F
H2O	D-glucose	L-glucose	sorbitol	PA
1.04213	0.471384	0.283823	0.60633	0.640858
0.890311	0.481729	0.16313	0.227716	0.358959
2.01542	0.406502	0.610881	1.18259	1.06723
1.4684	0.389224	0.123511	0.84738	0.345438
0.325274	0.943565	0.509189	0.253157	0.323132
0.156031	0.14255	0.613041	1.03269	0.595355
0.310294	0.555329	0.688846	1.57987	1.20064
0.395024	0.309098	0.323672	0.351645	1.05872
1.18187	0.143487	0.355096	0.240302	0.602431
0.772882	0.156249	0.746773	3.00801	0.314423
1.41496	0.267652	0.360675	0.427958	0.71977
0.590933	0.25896	0.189957	1.76971	0.466794
0.46018	0.448148	1.67826	1.50129	2.01685
0.241346	0.579359	1.16137	0.816148	0.951599
2.21444	0.209716	1.12426	3.23968	0.750341
2.53414	0.096228	0.186422	3.0943	0.581082
0.534633	0.799227	1.19915	0.300887	0.734851
0.319684	0.467173	0.347898	0.214765	0.341001
1.89818	0.39323	0.744348	0.535832	0.803339
1.23387	0.384676	0.489045	0.302573	0.577009
1.12503	1.47704	0.201733	0.690987	0.904509
0.870827	0.674997	0.117394	0.753689	0.869369
0.558968	0.206928	0.189371	1.2409	0.569549
0.499493	0.286726	0.487887	0.487154	0.304614
2.0331	0.591189	0.417764	0.492764	0.821125
1.24536	0.149323	0.306667	0.506936	0.860174
1.44518	0.989907	1.91301	2.3229	0.660617
0.192255	0.599213	0.417736	1.03258	0.43778
0.963765	0.854303	0.234219	0.425296	2.64481
0.608967	0.319379	0.644856	0.830332	2.02344
0.941114	0.848698	0.159266	0.516209	1.0526
0.395574	0.611698	1.16358	2.51646	0.577787
0.818947	1.7771	0.735903	1.23148	1.42629
0.909615	0.684435	0.298132	0.437935	1.14752
1.79205	0.22899	0.500171	0.247458	2.07321
0.685641	0.178805	1.81228	0.335917	1.13654
2.19922	1.3389	1.55215	0.164642	1.43016
1.1444	0.603266	0.944418	0.162049	0.965619
0.761522	0.274147	0.631637	0.298524	2.84383
0.808965	0.151059	1.83136	1.28743	2.11133
0.644628	1.00645	1.22439	1.7099	1.30234
0.387701	0.407132	0.909639	0.642898	0.698295
2.1138	1.38709	0.462753	3.99998	1.15949
1.29255	0.190687	1.0609	2.52206	1.50599
1.13467	0.797427	1.33512	0.93931	0.596392
0.948952	0.873934	0.765601	0.536666	0.811847
1.05486	0.786851	1.23893	0.693968	0.427926
0.425278	0.393838	0.292887	1.89206	0.617885
0.335081	0.366014	0.64481	1.55658	0.882327
0.353899	0.158056	0.182242	2.82745	1.43944
0.257455	1.69259	2.06461	1.63375	1.06226
1.65931	0.793979	0.640675	1.04557	0.535603
0.81886	1.24815	1.12761	3.51193	0.663459
1.04895	0.958924	0.733421		0.859731
1.53921	0.632158	0.48202		0.342886
1.42819	1.11921	0.13731		0.786797
1.44019	1.49075	0.937734		0.52314
1.11641	1.36555			0.822648
				1.46272
				0.783091

## Sheet: Fig. 3C
N2 BAG	ets-5 BAG	N2 ASH	ets-5 ASH
1.39583	0.0634592	0.377614	0.19016
0.858503	0.0458368	0.471819	0.420617
0.198701	0.0932136	0.603445	0.480915
0.210563	0.0751324	0.344378	1.20463
1.47072	0.0838086	0.289859	0.837868
1.53136	0.15241	0.841484	0.692355
0.756897	0.549094	1.02482	0.900588
0.371504	0.426877	0.892918	1.06207
0.515012	0.748182	0.681121	0.660835
0.360876	0.156758	1.56175	0.39348
0.859789	0.0697581	1.41005	0.0875923
0.639526	0.0480409	1.31688	0.529364
2.3656	0.430937	0.48192	0.445844
1.24595	0.114468	0.313224	0.754108
0.313328	0.551924	0.643577	2.90765
0.272287	0.139393	1.40676	0.430682
0.200967	0.184288	1.1097	0.787662
0.208613	0.0970527	0.688766	1.74588
0.744018	0.158875	0.846266	0.782598
0.42382	0.0703371	0.787181	0.951134
0.944956	0.145304	1.02373	2.00446
0.643813	0.0860937	0.980507	1.54344
2.43823	0.0630407	1.36872	1.78548
1.68837	0.147952	2.00021	1.20662
1.96771	0.0549231	1.55337	0.879224
0.468912	0.0363849	2.02444	0.928769
0.352479	0.0809537	0.978001	0.828042
0.471188	0.100314	0.760722	1.68819
0.586306	0.684364	1.04652	2.25292
0.065122	0.408373	1.34228	0.425807
2.48833	0.164829	1.43109	1.01498
4.08601	0.0748248	0.656036	1.13799
1.70303	0.532687	1.01607	0.473953
1.9774	0.51594	1.66672	1.56146
0.629743	0.337212	0.616174	0.967732
0.544558	0.228943	1.34877	2.63248
0.934831	0.091502	1.09309	2.96357
0.53369	0.121267	1.54452	1.09625
0.910132	0.312324	1	0.729016
0.0788649	0.376775	0.455491
0.993749	0.228948
2.31376	0.217513
1.39706	0.285528
0.442966	0.428799
2.00555	0.426867
0.737288	0.343979
1.32747	0.762307
1.20341	0.146238
0.414389	0.32685
1.44731	0.363811
1.22621	0.309228
0.447266	0.129701
0.317839	0.0663313
0.207106	0.121078
1.22472	0.514816
0.920588	0.715852
1.6061	0.14265
0.60141	0.0505079
0.440741	0.113903
0.50425	0.381608
0.487432	0.136945
1.46749	0.118062
0.291045	0.105623
0.294348	0.708447
0.916475	0.185619
0.923134	0.261925
1.14201	0.145355
3.57742	0.0993569
0.486175	0.144245
0.42074	0.530625
0.262938	0.454616
0.408916	0.1597
2.12202	0.0946132
2.8224
0.952547
1.18822

## Sheet: Fig. 3D
ETS	CTRL	flp-17	no ab ins-1 ETS	no ab INS1 CTRL
0.911292	0.255035	0.612956	0.0319182	0.0514931
0.99279	0.167276	1.05253	0.0248695	0.0639841
0.117076	0.0129329	0.529924	0.0157758	0.0692475
0.367001	0.131566	0.916277
0.196131	0.05591	1.49885

## Sheet: Fig. 3F
WT1	WT2	ETS1 1	ETS1 2	ETS2 1	ETS2 2	ΔETS1ΔETS2_1	ΔETS1ΔETS2_2
1.13709	1.62924	0.0576755	0.132059	0.0394086	0.162397	1.05834	0.0840877
0.199845	0.679645	0.0510494	0.10159	0.145243	0.0643142	0.999649	0.0408669
0.101315	1.44745	0.16574	0.108277	0.96684	0.414118	0.209976	0.190545
0.219991	1.33562	0.0509446	0.0412561	0.392731	0.201025	0.351489	0.680805
1.13987	1.70471	0.0791086	0.0532766	0.0957361	0.662797	1.29463	0.803163
0.211089	1.10085	0.0604867	0.131704	0.371696	1.10249	1.27422	1.14273
1.08139	3.01128	0.0479959	0.11637	0.607933	0.0395929	0.465396	0.796301
1.61256	1.22149	0.0214245	0.246887	0.755962	0.0364633	0.0761475	0.0924671
2.09256	0.494991	0.210983	0.133514	0.829318	1.06631	1.38999	0.622906
1.96343	0.193925	0.113433	0.0745461	0.747419	0.379049	0.423161	0.364315
0.914243	1.23342	0.321514	0.207559	0.342248	0.27152	0.399811	0.167418
0.699454	0.837521	0.183983	0.123986	0.121904	0.440276	0.405046	0.0758181
1.68236	1.50691	0.0236743	0.179769	0.382816	0.445596	0.0647899	0.696598
0.438111	0.669866	0.0406898	0.0974906	0.125166	0.152507	0.0378536	0.0978454
1.6004	2.23414	0.119598	0.11555	0.12813	0.0598646	0.0401423	0.120462
1.29589	2.0821	0.0351209	0.0493682	0.0254364	0.0559528	0.0986193	0.167011
1.13033	1.36689	0.151036	0.13972	0.0677511	0.593993	0.139258	0.976948
0.587136	1.08102	0.042171	0.334314	0.0280134	0.350646	0.091124	0.150067
1.83061	0.961242	0.199248	0.158157	0.0474113	0.144798	0.0516852	0.620156
1.77049	0.836726	0.073476	0.0358658	0.0702883	0.0924756	0.0600338	0.978284
1.61002	0.27891	0.0143079	0.184154	0.355749		0.0745878	0.856024
0.0945641	0.319821	0.0166582	0.155473	0.30733		0.126994	1.25616
0.329766	0.535434	0.018876	0.114964	0.054232		0.0923666	0.330771
1.58062	0.293022	0.0226583	0.103813	0.357326		0.171694	0.0539401
1.73886	0.131344	0.0286611	0.13188			0.945008	0.0715055
0.152498	0.0977069	0.0145915	0.0184431			0.420327	0.0397067
0.28694	0.291564	0.0160116	0.13215			0.077125	0.0626818
0.117068	0.520188	0.0131702	0.2171			0.0276968	0.0691844
0.893572	1.61817	0.0493536	0.0770193			0.0846916	1.01432
1.1226	1.32025	0.133362	0.0368161			0.184251	0.988076
1.183	0.5862	0.0250772	0.415409			1.32502	0.0962538
1.18235	0.764031	0.0133534	0.403144			1.33042	0.0296899
1.66351	1.54988	0.104052	0.0860541			0.284688	0.191584
0.852774	0.288357	0.115191	0.0246061			0.727022	0.0542595
1.35424	0.265865	0.137495	0.122619				0.0122929
2.17997	0.408454	0.343912	0.051523				0.0304538
0.406576	0.620993	0.108881	0.0787925				0.593339
0.436633	0.886654	0.016765	0.0644953				0.0660624
0.598513	0.412523	0.0231583
0.304341	0.439518	0.0572037
1.15944	1.11153	0.0298161
0.561355	0.806779	0.0438031
0.231408	1.11358
0.222283	1.05896
0.444092	1.4249
0.217234	0.815205
2.22208	1.29032
2.35978	0.957621
1.24776	0.695142
0.894224	0.767556
1.845	0.943279
0.798797	1.23607
0.300517	1.27448
0.0962401	1.2276
1.71416	0.928536
0.449014	0.776552
0.804549	0.383153
0.970154	0.244853
0.867422	1.20301
1.19227	1.55281
1.16724	1.54732
0.946284	1.60735
2.01347	0.542745
0.651116	0.858766
1.34662
0.934707
1.20591
0.480603
1.13757
1.18092
1.64711
0.894117
1.11117
0.777171
1.27486
0.73315
0.640787
1.32324
0.316832
0.0571326
1.28841
0.92495
0.829826
1.88546
1.18021
1.25573
1.51634
1.17314
0.769795
0.757814
0.3509
0.3209
1.27931
1.17966
1.6552
1.39801

[truncated: 32 more sheets: Fig. 3H, Fig. 4A, Fig. 4C, Fig. 4D, Fig. 4E, Fig. 5B, Fig. 5C, Fig. 5D, Fig. 5E, Fig. 5F, Fig. 5G, Fig. 6A, Fig. 6B, Fig. 6E, Fig. 7A, Fig. 7B, Fig. 7C, Fig. 7E, Fig. 7F, Fig. S1C …]
